# Supplementary material for: Kidney Cyst Lining Epithelial Cells Are Resistant to Low-Dose Cisplatin-Induced DNA Damage in a Preclinical Model of Autosomal Dominant Polycystic Kidney Disease
Source: Int J Mol Sci. 2022 Oct 19;23(20):12547. doi: 10.3390/ijms232012547 (PMC9603998; doi:10.3390/ijms232012547)
Supplement: Supplementary file 1 [file ijms-23-12547-s001.zip]

Archive with 1 entries (1 files):
- ijms-1880985-supplementary.pdf
